# Supplementary material for: Genomic and Transcriptional Profiling of Chinese Melanoma Patients Enhanced Potentially Druggable Targets: A Multicenter Study
Source: Cancers (Basel). 2022 Dec 31;15(1):283. doi: 10.3390/cancers15010283 (PMC9818204; doi:10.3390/cancers15010283)
Supplement: Supplementary file 1 [file cancers-15-00283-s001.zip]

Archive with 1 entries (1 files):
- cancers-2071900-supplementary.pdf
